# Supplementary material for: Behaviour of Titanium Dioxide Particles in Artificial Body Fluids and Human Blood Plasma
Source: Int J Mol Sci. 2021 Sep 30;22(19):10614. doi: 10.3390/ijms221910614 (PMC8509028; doi:10.3390/ijms221910614)
Supplement: Supplementary file 1 [file ijms-22-10614-s001.zip]

Archive with 1 entries (1 files):
- ijms-1377147-supplementary.pdf
